# Supplementary material for: Transcriptomic Analysis of HPV-Positive Oesophageal Tissue Reveals Upregulation of Genes Linked to Cell Cycle and DNA Replication
Source: Int J Mol Sci. 2024 Dec 24;26(1):56. doi: 10.3390/ijms26010056 (PMC11720088; doi:10.3390/ijms26010056)
Supplement: Supplementary file 1 [file ijms-26-00056-s001.zip]

Archive with 2 entries (2 files):
- Supplementary Material file  S2.xlsx
- Supplementary Material File S1.pdf
