# Supplementary material for: Transcriptomic Analysis of HPV-Positive Oesophageal Tissue Reveals Upregulation of Genes Linked to Cell Cycle and DNA Replication
Source: Int J Mol Sci. 2024 Dec 24;26(1):56. doi: 10.3390/ijms26010056 (PMC11720088; doi:10.3390/ijms26010056)
Supplement: Supplementary file 1 [file ijms-26-00056-s001.zip › Supplementary Material file S2.xlsx]

## Sheet: Sheet1
Name	p-val	HPV +	HPV -
RP11.731C17.2	0.001	4.243	2.934
CASC5	0.001	9.94	8.876
TOP2A	0.001	11.482	10.42
CCNA2	0.001	9.669	8.67
MELK	0.001	8.635	7.793
ACTN1	0.001	12.227	11.39
NEDD1	0.001	9.004	8.168
CKAP2L	0.001	8.673	7.896
HMGB2	0.001	11.956	11.195
SWT1	0.001	8.132	7.457
DSN1	0.001	8.521	7.893
MCM10	0.001	7.913	7.291
TMEM64	0.001	8.918	8.302
CPSF6	0.001	10.717	10.247
GDAP2	0.001	10.183	9.783
NUP107	0.001	9.624	9.255
RNF34	0.001	9.773	9.44
NANP	0.001	8.194	7.874
